# Supplementary material for: ﻿Three new species of Pseudopoda Jäger, 2000 (Araneae, Sparassidae, Heteropodinae) from Qizimeishan National Nature Reserve of Hubei, China
Source: Zookeys. 2024 Oct 3;1214:143–60. doi: 10.3897/zookeys.1214.130101 (PMC11467492; doi:10.3897/zookeys.1214.130101)
Supplement: XML Treatment for Pseudopoda arcuata [file zookeys.1214.130101-treatment2.xml]

<!DOCTYPE tp:taxon-treatment
  PUBLIC "-//TaxonX//DTD Taxonomic Treatment Publishing DTD v0 20100105//EN" "tax-treatment-NSO.dtd">
<tp:taxon-treatment xmlns:tp="http://www.plazi.org/taxpub"><tp:treatment-meta><kwd-group><label>Taxon classification</label><kwd>
                <named-content content-type="kingdom">Animalia</named-content>
              </kwd><kwd>
                <named-content content-type="order">Araneae</named-content>
              </kwd><kwd>
                <named-content content-type="family">Sparassidae</named-content>
              </kwd></kwd-group><mixed-citation publication-type="journal"><person-group><name><surname>Chang</surname><given-names>Jian</given-names></name><name><surname>Zhang</surname><given-names>He</given-names></name><name><surname>Liu</surname><given-names>Jie</given-names></name><name><surname>Zhu</surname><given-names>Yang</given-names></name><name><surname>Liu</surname><given-names>Changyong</given-names></name><name><surname>Chen</surname><given-names>Kuai</given-names></name><name><surname>Hu</surname><given-names>Changhao</given-names></name></person-group><article-title>﻿Three new species of <italic><tp:taxon-name><tp:taxon-name-part taxon-name-part-type="genus" reg="Pseudopoda">Pseudopoda</tp:taxon-name-part></tp:taxon-name></italic> Jäger, 2000 (<tp:taxon-name><tp:taxon-name-part taxon-name-part-type="order">Araneae</tp:taxon-name-part></tp:taxon-name>, <tp:taxon-name><tp:taxon-name-part taxon-name-part-type="family">Sparassidae</tp:taxon-name-part></tp:taxon-name>, <tp:taxon-name><tp:taxon-name-part taxon-name-part-type="subfamily">Heteropodinae</tp:taxon-name-part></tp:taxon-name>) from Qizimeishan National Nature Reserve of Hubei, China</article-title><source>Zookeys</source><day>03</day><month>10</month><year>2024</year><volume>1214</volume><fpage>143</fpage><lpage>160</lpage><pub-id pub-id-type="doi">10.3897/zookeys.1214.130101</pub-id></mixed-citation></tp:treatment-meta><tp:nomenclature><label>﻿</label><tp:taxon-name>
              <object-id xmlns:xlink="http://www.w3.org/1999/xlink" content-type="arpha" xlink:type="simple">4D2D15DF-6FCB-5203-A686-A5BB961C4D10</object-id>
              <tp:taxon-name-part taxon-name-part-type="genus" reg="Pseudopoda">Pseudopoda</tp:taxon-name-part>
              <tp:taxon-name-part taxon-name-part-type="species" reg="arcuata">arcuata</tp:taxon-name-part>
              <object-id xmlns:xlink="http://www.w3.org/1999/xlink" content-type="zoobank" xlink:type="simple">https://zoobank.org/79C05FD8-0C12-4853-A41E-E336BF9B01DD</object-id>
            </tp:taxon-name><tp:taxon-authority>Zhang, J. Liu &amp; Hu</tp:taxon-authority><tp:taxon-status xmlns:xlink="http://www.w3.org/1999/xlink" xlink:type="simple">sp. nov.</tp:taxon-status><xref ref-type="fig" rid="F2">Figs 2</xref><xref ref-type="fig" rid="F3">, 3</xref><xref ref-type="fig" rid="F10">, 10</xref></tp:nomenclature><tp:treatment-sec sec-type="type material" id="SECID0E3NAC"><title>Type material.</title><p><bold><italic>Holotype</italic></bold> • female: China, Hubei Province: Enshi Tujia and Miao Autonomous Prefecture, Xuan’en County, Qizimeishan National Nature Reserve, Chunmuying Town, Shaiping Village; <named-content xmlns:xlink="http://www.w3.org/1999/xlink" content-type="dwc:verbatimCoordinates" xlink:type="simple"><named-content content-type="geo-json" specific-use="{&#34;type&#34;:&#34;Point&#34;,&#34;coordinates&#34;:[109.755722,29.963200]}" id="NCID0EKOAC" xlink:type="simple">29°57'47.52"N, 109°45'20.60"E</named-content></named-content>; elev. 1822 m; 31 July 2023; Changhao Hu &amp; Mian Wei leg. (<abbrev xmlns:xlink="http://www.w3.org/1999/xlink" xlink:title="Centre for Behavioural Ecology and Evolution" id="ABBRID0EPOAC" xlink:type="simple">CBEE</abbrev>, QZMS00602). <bold><italic>Paratype</italic></bold> • 1 female, Enshi Tujia and Miao Autonomous Prefecture, Xuan’en County, Qizimeishan National Nature Reserve, Chunmuying Town, Huoshaobao; <named-content xmlns:xlink="http://www.w3.org/1999/xlink" content-type="dwc:verbatimCoordinates" xlink:type="simple"><named-content content-type="geo-json" specific-use="{&#34;type&#34;:&#34;Point&#34;,&#34;coordinates&#34;:[109.756453,30.024175]}" id="NCID0EZOAC" xlink:type="simple">30°1'27.03"N, 109°45'23.23"E</named-content></named-content>; elev. 1919 m; 13 July 2023; Changhao Hu &amp; Mian Wei leg. (<abbrev xmlns:xlink="http://www.w3.org/1999/xlink" xlink:title="Centre for Behavioural Ecology and Evolution" id="ABBRID0E5OAC" xlink:type="simple">CBEE</abbrev>, QZMS00582).</p></tp:treatment-sec><tp:treatment-sec sec-type="etymology" id="SECID0ECPAC"><title>Etymology.</title><p>The specific epithet is a Latin word meaning “arc-shaped”, referring to the arc-shaped <abbrev xmlns:xlink="http://www.w3.org/1999/xlink" xlink:title="lateral lobes" id="ABBRID0EIPAC" xlink:type="simple">LL</abbrev>; adjective.</p></tp:treatment-sec><tp:treatment-sec sec-type="diagnosis" id="SECID0EMPAC"><title>Diagnosis.</title><p>The female of <italic><tp:taxon-name><tp:taxon-name-part taxon-name-part-type="genus" reg="Pseudopoda">P.</tp:taxon-name-part><tp:taxon-name-part taxon-name-part-type="species" reg="arcuata">arcuata</tp:taxon-name-part></tp:taxon-name></italic> Zhang, J. Liu &amp; Hu, sp. nov. resembles that of <italic><tp:taxon-name><tp:taxon-name-part taxon-name-part-type="genus" reg="Pseudopoda">P.</tp:taxon-name-part><tp:taxon-name-part taxon-name-part-type="species" reg="allantoides">allantoides</tp:taxon-name-part></tp:taxon-name></italic> Zhang, Jäger &amp; Liu, 2023 (cf. fig. 2A–C vs. fig. 8A–C in <xref ref-type="bibr" rid="B24">Zhang et al. 2023</xref>) by having curved anterior and posterior margins of <abbrev xmlns:xlink="http://www.w3.org/1999/xlink" xlink:title="lateral lobes" id="ABBRID0ENAAE" xlink:type="simple">LL</abbrev>, but can be recognised by: 1) S extending horizontally; and 2) <abbrev xmlns:xlink="http://www.w3.org/1999/xlink" xlink:title="fertilization duct" id="ABBRID0ERAAE" xlink:type="simple">FD</abbrev> arising anteriorly from S (vs. S extending longitudinally, <abbrev xmlns:xlink="http://www.w3.org/1999/xlink" xlink:title="fertilization duct" id="ABBRID0EVAAE" xlink:type="simple">FD</abbrev> arising medially from S in <italic><tp:taxon-name><tp:taxon-name-part taxon-name-part-type="genus" reg="Pseudopoda">P.</tp:taxon-name-part><tp:taxon-name-part taxon-name-part-type="species" reg="allantoides">allantoides</tp:taxon-name-part></tp:taxon-name></italic>).</p><p><bold>Female: <italic>Measurements</italic></bold>: Small-sized. Body length 6.0, <abbrev xmlns:xlink="http://www.w3.org/1999/xlink" xlink:title="dorsal shield of prosoma" id="ABBRID0EKBAE" xlink:type="simple">DS</abbrev> length 3.0, width 2.8; <abbrev xmlns:xlink="http://www.w3.org/1999/xlink" xlink:title="opisthosoma" id="ABBRID0EOBAE" xlink:type="simple">OS</abbrev> length 2.9, width 2.0. <bold><italic>Eyes</italic></bold>: <abbrev xmlns:xlink="http://www.w3.org/1999/xlink" xlink:title="anterior median eyes" id="ABBRID0EVBAE" xlink:type="simple">AME</abbrev> 0.13, <abbrev xmlns:xlink="http://www.w3.org/1999/xlink" xlink:title="anterior lateral eyes" id="ABBRID0EZBAE" xlink:type="simple">ALE</abbrev> 0.19, <abbrev xmlns:xlink="http://www.w3.org/1999/xlink" xlink:title="posterior median eyes" id="ABBRID0E4BAE" xlink:type="simple">PME</abbrev> 0.22, <abbrev xmlns:xlink="http://www.w3.org/1999/xlink" xlink:title="posterior lateral eyes" id="ABBRID0EBCAE" xlink:type="simple">PLE</abbrev> 0.23, <abbrev xmlns:xlink="http://www.w3.org/1999/xlink" xlink:title="anterior median eyes" id="ABBRID0EFCAE" xlink:type="simple">AME</abbrev>–<abbrev xmlns:xlink="http://www.w3.org/1999/xlink" xlink:title="anterior median eyes" id="ABBRID0EJCAE" xlink:type="simple">AME</abbrev> 0.11, <abbrev xmlns:xlink="http://www.w3.org/1999/xlink" xlink:title="anterior median eyes" id="ABBRID0ENCAE" xlink:type="simple">AME</abbrev>–<abbrev xmlns:xlink="http://www.w3.org/1999/xlink" xlink:title="anterior lateral eyes" id="ABBRID0ERCAE" xlink:type="simple">ALE</abbrev> 0.07, <abbrev xmlns:xlink="http://www.w3.org/1999/xlink" xlink:title="posterior median eyes" id="ABBRID0EVCAE" xlink:type="simple">PME</abbrev>–<abbrev xmlns:xlink="http://www.w3.org/1999/xlink" xlink:title="posterior median eyes" id="ABBRID0EZCAE" xlink:type="simple">PME</abbrev> 0.21, <abbrev xmlns:xlink="http://www.w3.org/1999/xlink" xlink:title="posterior median eyes" id="ABBRID0E4CAE" xlink:type="simple">PME</abbrev>–<abbrev xmlns:xlink="http://www.w3.org/1999/xlink" xlink:title="posterior lateral eyes" id="ABBRID0EBDAE" xlink:type="simple">PLE</abbrev> 0.28, <abbrev xmlns:xlink="http://www.w3.org/1999/xlink" xlink:title="anterior median eyes" id="ABBRID0EFDAE" xlink:type="simple">AME</abbrev>–<abbrev xmlns:xlink="http://www.w3.org/1999/xlink" xlink:title="posterior median eyes" id="ABBRID0EJDAE" xlink:type="simple">PME</abbrev> 0.19, <abbrev xmlns:xlink="http://www.w3.org/1999/xlink" xlink:title="anterior lateral eyes" id="ABBRID0ENDAE" xlink:type="simple">ALE</abbrev>–<abbrev xmlns:xlink="http://www.w3.org/1999/xlink" xlink:title="posterior lateral eyes" id="ABBRID0ERDAE" xlink:type="simple">PLE</abbrev> 0.26, <abbrev xmlns:xlink="http://www.w3.org/1999/xlink" xlink:title="clypeus height" id="ABBRID0EVDAE" xlink:type="simple">CH</abbrev><abbrev xmlns:xlink="http://www.w3.org/1999/xlink" xlink:title="anterior median eyes" id="ABBRID0EZDAE" xlink:type="simple">AME</abbrev> 0.23, <abbrev xmlns:xlink="http://www.w3.org/1999/xlink" xlink:title="clypeus height" id="ABBRID0E4DAE" xlink:type="simple">CH</abbrev><abbrev xmlns:xlink="http://www.w3.org/1999/xlink" xlink:title="anterior lateral eyes" id="ABBRID0EBEAE" xlink:type="simple">ALE</abbrev> 0.19. <bold><italic><tp:taxon-name><tp:taxon-name-part taxon-name-part-type="genus" reg="Spination">Spination</tp:taxon-name-part></tp:taxon-name></italic></bold>: <abbrev xmlns:xlink="http://www.w3.org/1999/xlink" xlink:title="palp" id="ABBRID0ENEAE" xlink:type="simple">Pp</abbrev> 131, 101, 2121, 1014; <abbrev xmlns:xlink="http://www.w3.org/1999/xlink" xlink:title="femur" id="ABBRID0EREAE" xlink:type="simple">Fe</abbrev> I–III 323, IV 321; <abbrev xmlns:xlink="http://www.w3.org/1999/xlink" xlink:title="patella" id="ABBRID0EVEAE" xlink:type="simple">Pa</abbrev> I–IV 000; <abbrev xmlns:xlink="http://www.w3.org/1999/xlink" xlink:title="tibia" id="ABBRID0EZEAE" xlink:type="simple">Ti</abbrev> I–II 2221, III–IV 2126; <abbrev xmlns:xlink="http://www.w3.org/1999/xlink" xlink:title="metatarsus" id="ABBRID0E4EAE" xlink:type="simple">Mt</abbrev> I–II 2024, III–IV 2026. <bold><italic>Measurements of palp and legs</italic></bold>: <abbrev xmlns:xlink="http://www.w3.org/1999/xlink" xlink:title="palp" id="ABBRID0EEFAE" xlink:type="simple">Pp</abbrev> 3.4 (1.1, 0.8, 0.4, –, 1.1), I 9.3 (2.5, 1.1, 2.6, 2.2, 0.9), II 12.1 (3.2, 1.4, 3.6, 2.8, 1.1), III 7.3 (2.0, 0.7, 2.1, 1.7, 0.8), IV 9.2 (2.9, 0.9, 2.2, 2.3, 0.9). Leg formula: II-I-IV-III. Promargin of chelicerae with three teeth, retromargin with four teeth, cheliceral furrow with c. 28 denticles.</p><p><bold><italic>Epigyne</italic></bold> (Fig. <xref ref-type="fig" rid="F2">2A–C</xref>): As in diagnosis. <abbrev xmlns:xlink="http://www.w3.org/1999/xlink" xlink:title="epigynal field" id="ABBRID0ETFAE" xlink:type="simple">EF</abbrev> 2 times wider than long, without obvious <abbrev xmlns:xlink="http://www.w3.org/1999/xlink" xlink:title="anterior bands" id="ABBRID0EXFAE" xlink:type="simple">AB</abbrev>. Anterior and posterior margins of <abbrev xmlns:xlink="http://www.w3.org/1999/xlink" xlink:title="lateral lobes" id="ABBRID0E2FAE" xlink:type="simple">LL</abbrev> almost parallel and strongly curved. <abbrev xmlns:xlink="http://www.w3.org/1999/xlink" xlink:title="first winding" id="ABBRID0E6FAE" xlink:type="simple">FW</abbrev> covering the whole S. S with enlarged terminal. <abbrev xmlns:xlink="http://www.w3.org/1999/xlink" xlink:title="fertilization duct" id="ABBRID0EDGAE" xlink:type="simple">FD</abbrev> narrow and long, laterad.</p><p><bold><italic>Colouration</italic></bold> (Fig. <xref ref-type="fig" rid="F3">3A, B</xref>): <abbrev xmlns:xlink="http://www.w3.org/1999/xlink" xlink:title="dorsal shield of prosoma" id="ABBRID0ESGAE" xlink:type="simple">DS</abbrev> yellow, with black marks. Fovea black. Legs with black spots. Dorsal <abbrev xmlns:xlink="http://www.w3.org/1999/xlink" xlink:title="opisthosoma" id="ABBRID0EWGAE" xlink:type="simple">OS</abbrev> brown, with black spots, ventral <abbrev xmlns:xlink="http://www.w3.org/1999/xlink" xlink:title="opisthosoma" id="ABBRID0E1GAE" xlink:type="simple">OS</abbrev> dark yellow, with several black spots, with a brown patch in front of spinnerets.</p><p><bold>Male</bold>: Unknown.</p></tp:treatment-sec><tp:treatment-sec sec-type="distribution" id="SECID0ECHAE"><title>Distribution.</title><p>China (Hubei Province) (Fig. <xref ref-type="fig" rid="F10">10</xref>).</p></tp:treatment-sec><tp:treatment-sec><!--Section generated to contain objects referenced in tp:taxon-treatment.--><fig id="F2" position="float" orientation="portrait"><object-id xmlns:xlink="http://www.w3.org/1999/xlink" content-type="doi" xlink:type="simple">10.3897/zookeys.1214.130101.figure2</object-id><object-id xmlns:xlink="http://www.w3.org/1999/xlink" content-type="arpha" xlink:type="simple">9C596B37-04EC-5B6B-8156-94F0E5128729</object-id><label>Figure 2.</label><caption><p><italic><tp:taxon-name><tp:taxon-name-part taxon-name-part-type="genus" reg="Pseudopoda">Pseudopoda</tp:taxon-name-part><tp:taxon-name-part taxon-name-part-type="species" reg="arcuata">arcuata</tp:taxon-name-part></tp:taxon-name></italic> Zhang, J. Liu &amp; Hu, sp. nov., female <bold>A</bold> epigyne, ventral <bold>B</bold> vulva, dorsal <bold>C</bold> vulva, dorsal; red line represents schematic course of internal duct system. Abbreviations: <abbrev xmlns:xlink="http://www.w3.org/1999/xlink" xlink:title="copulatory opening" id="ABBRID0E4LAE" xlink:type="simple">CO</abbrev>, copulatory opening; <abbrev xmlns:xlink="http://www.w3.org/1999/xlink" xlink:title="fertilization duct" id="ABBRID0EBMAE" xlink:type="simple">FD</abbrev>, fertilization duct; <abbrev xmlns:xlink="http://www.w3.org/1999/xlink" xlink:title="first winding" id="ABBRID0EFMAE" xlink:type="simple">FW</abbrev>, first winding; <abbrev xmlns:xlink="http://www.w3.org/1999/xlink" xlink:title="lateral lobes" id="ABBRID0EJMAE" xlink:type="simple">LL</abbrev>, lateral lobes; S, spermathecae. Scale bars: 0.2 <abbrev xmlns:xlink="http://www.w3.org/1999/xlink" xlink:title="millimetres" id="ABBRID0ENMAE" xlink:type="simple">mm</abbrev>.</p></caption><graphic xmlns:xlink="http://www.w3.org/1999/xlink" xlink:href="zookeys-1214-143_article-130101__-g002.jpg" position="float" orientation="portrait" xlink:type="simple" id="oo_1147736.jpg"><uri content-type="original_file" xlink:type="simple">https://binary.pensoft.net/fig/1147736</uri></graphic></fig><fig id="F3" position="float" orientation="portrait"><object-id xmlns:xlink="http://www.w3.org/1999/xlink" content-type="doi" xlink:type="simple">10.3897/zookeys.1214.130101.figure3</object-id><object-id xmlns:xlink="http://www.w3.org/1999/xlink" content-type="arpha" xlink:type="simple">53F58310-17B5-5ADC-9C73-A661A74312C3</object-id><label>Figure 3.</label><caption><p><italic><tp:taxon-name><tp:taxon-name-part taxon-name-part-type="genus" reg="Pseudopoda">Pseudopoda</tp:taxon-name-part><tp:taxon-name-part taxon-name-part-type="species" reg="arcuata">arcuata</tp:taxon-name-part></tp:taxon-name></italic> Zhang, J. Liu &amp; Hu, sp. nov., female habitus (<bold>A</bold> dorsal <bold>B</bold> ventral). Scale bars: 2 <abbrev xmlns:xlink="http://www.w3.org/1999/xlink" xlink:title="millimetres" id="ABBRID0ENNAE" xlink:type="simple">mm</abbrev>.</p></caption><graphic xmlns:xlink="http://www.w3.org/1999/xlink" xlink:href="zookeys-1214-143_article-130101__-g003.jpg" position="float" orientation="portrait" xlink:type="simple" id="oo_1147737.jpg"><uri content-type="original_file" xlink:type="simple">https://binary.pensoft.net/fig/1147737</uri></graphic></fig><fig id="F10" position="float" orientation="portrait"><object-id xmlns:xlink="http://www.w3.org/1999/xlink" content-type="doi" xlink:type="simple">10.3897/zookeys.1214.130101.figure10</object-id><object-id xmlns:xlink="http://www.w3.org/1999/xlink" content-type="arpha" xlink:type="simple">04FE1F7A-D6C8-504D-BD0D-CF363C096335</object-id><label>Figure 10.</label><caption><p>Distribution map of the three new species of <italic><tp:taxon-name><tp:taxon-name-part taxon-name-part-type="genus" reg="Pseudopoda">Pseudopoda</tp:taxon-name-part></tp:taxon-name></italic>. Black circles: <italic><tp:taxon-name><tp:taxon-name-part taxon-name-part-type="genus" reg="Pseudopoda">P.</tp:taxon-name-part><tp:taxon-name-part taxon-name-part-type="species" reg="arcuata">arcuata</tp:taxon-name-part></tp:taxon-name></italic> Zhang, J. Liu &amp; Hu, sp. nov.; green square: <italic><tp:taxon-name><tp:taxon-name-part taxon-name-part-type="genus" reg="Pseudopoda">P.</tp:taxon-name-part><tp:taxon-name-part taxon-name-part-type="species" reg="qizimeishanensis">qizimeishanensis</tp:taxon-name-part></tp:taxon-name></italic> Zhang, J. Liu &amp; Hu, sp. nov.; red triangles: <italic><tp:taxon-name><tp:taxon-name-part taxon-name-part-type="genus" reg="Pseudopoda">P.</tp:taxon-name-part><tp:taxon-name-part taxon-name-part-type="species" reg="weimiani">weimiani</tp:taxon-name-part></tp:taxon-name></italic> Zhang, J. Liu &amp; Hu, sp. nov.</p></caption><graphic xmlns:xlink="http://www.w3.org/1999/xlink" xlink:href="zookeys-1214-143_article-130101__-g010.jpg" position="float" orientation="portrait" xlink:type="simple" id="oo_1147744.jpg"><uri content-type="original_file" xlink:type="simple">https://binary.pensoft.net/fig/1147744</uri></graphic></fig></tp:treatment-sec><ref-list><ref id="B24"><mixed-citation xmlns:xlink="http://www.w3.org/1999/xlink" xlink:type="simple"><person-group><name name-style="western"><surname>Zhang</surname><given-names>H</given-names></name><name name-style="western"><surname>Zhu</surname><given-names>Y</given-names></name><name name-style="western"><surname>Zhong</surname><given-names>Y</given-names></name><name name-style="western"><surname>Jäger</surname><given-names>P</given-names></name><name name-style="western"><surname>Liu</surname><given-names>J</given-names></name></person-group> (<year>2023</year>) <article-title>A taxonomic revision of the spider genus <italic><tp:taxon-name><tp:taxon-name-part taxon-name-part-type="genus">Pseudopoda</tp:taxon-name-part></tp:taxon-name></italic> Jäger, 2000 (<tp:taxon-name><tp:taxon-name-part taxon-name-part-type="order">Araneae</tp:taxon-name-part></tp:taxon-name>: <tp:taxon-name><tp:taxon-name-part taxon-name-part-type="family">Sparassidae</tp:taxon-name-part></tp:taxon-name>) from East, South and Southeast Asia.</article-title><source>Megataxa</source><volume>9</volume>(<issue>1</issue>): <fpage>1</fpage>–<lpage>304</lpage>. <ext-link xlink:href="10.11646/megataxa.9.1.1" ext-link-type="doi" xlink:type="simple">https://doi.org/10.11646/megataxa.9.1.1</ext-link></mixed-citation></ref></ref-list></tp:taxon-treatment>
