# Supplementary material for: ﻿Three new species of Pseudopoda Jäger, 2000 (Araneae, Sparassidae, Heteropodinae) from Qizimeishan National Nature Reserve of Hubei, China
Source: Zookeys. 2024 Oct 3;1214:143–60. doi: 10.3897/zookeys.1214.130101 (PMC11467492; doi:10.3897/zookeys.1214.130101)
Supplement: XML Treatment for Pseudopoda weimiani [file zookeys.1214.130101-treatment4.xml]

<!DOCTYPE tp:taxon-treatment
  PUBLIC "-//TaxonX//DTD Taxonomic Treatment Publishing DTD v0 20100105//EN" "tax-treatment-NSO.dtd">
<tp:taxon-treatment xmlns:tp="http://www.plazi.org/taxpub"><tp:treatment-meta><kwd-group><label>Taxon classification</label><kwd>
                <named-content content-type="kingdom">Animalia</named-content>
              </kwd><kwd>
                <named-content content-type="order">Araneae</named-content>
              </kwd><kwd>
                <named-content content-type="family">Sparassidae</named-content>
              </kwd></kwd-group><mixed-citation publication-type="journal"><person-group><name><surname>Chang</surname><given-names>Jian</given-names></name><name><surname>Zhang</surname><given-names>He</given-names></name><name><surname>Liu</surname><given-names>Jie</given-names></name><name><surname>Zhu</surname><given-names>Yang</given-names></name><name><surname>Liu</surname><given-names>Changyong</given-names></name><name><surname>Chen</surname><given-names>Kuai</given-names></name><name><surname>Hu</surname><given-names>Changhao</given-names></name></person-group><article-title>﻿Three new species of <italic><tp:taxon-name><tp:taxon-name-part taxon-name-part-type="genus" reg="Pseudopoda">Pseudopoda</tp:taxon-name-part></tp:taxon-name></italic> Jäger, 2000 (<tp:taxon-name><tp:taxon-name-part taxon-name-part-type="order">Araneae</tp:taxon-name-part></tp:taxon-name>, <tp:taxon-name><tp:taxon-name-part taxon-name-part-type="family">Sparassidae</tp:taxon-name-part></tp:taxon-name>, <tp:taxon-name><tp:taxon-name-part taxon-name-part-type="subfamily">Heteropodinae</tp:taxon-name-part></tp:taxon-name>) from Qizimeishan National Nature Reserve of Hubei, China</article-title><source>Zookeys</source><day>03</day><month>10</month><year>2024</year><volume>1214</volume><fpage>143</fpage><lpage>160</lpage><pub-id pub-id-type="doi">10.3897/zookeys.1214.130101</pub-id></mixed-citation></tp:treatment-meta><tp:nomenclature><label>﻿</label><tp:taxon-name>
              <object-id xmlns:xlink="http://www.w3.org/1999/xlink" content-type="arpha" xlink:type="simple">775C4DE8-700A-57D4-8A85-B6D7C75D1D35</object-id>
              <tp:taxon-name-part taxon-name-part-type="genus" reg="Pseudopoda">Pseudopoda</tp:taxon-name-part>
              <tp:taxon-name-part taxon-name-part-type="species" reg="weimiani">weimiani</tp:taxon-name-part>
              <object-id xmlns:xlink="http://www.w3.org/1999/xlink" content-type="zoobank" xlink:type="simple">https://zoobank.org/F77D7DED-DBF0-4CB9-907B-051ABD35FD04</object-id>
            </tp:taxon-name><tp:taxon-authority>Zhang, J. Liu &amp; Hu</tp:taxon-authority><tp:taxon-status xmlns:xlink="http://www.w3.org/1999/xlink" xlink:type="simple">sp. nov.</tp:taxon-status><xref ref-type="fig" rid="F7">Figs 7</xref><xref ref-type="fig" rid="F8">, 8</xref><xref ref-type="fig" rid="F9">, 9</xref><xref ref-type="fig" rid="F10">, 10</xref></tp:nomenclature><tp:treatment-sec sec-type="type material" id="SECID0EKDAG"><title>Type material.</title><p><bold><italic>Holotype</italic></bold> • male: China, Hubei Province: Enshi Tujia and Miao Autonomous Prefecture, Xuan’en County, Qizimeishan National Nature Reserve, Changtanhe Dong Autonomous Town Qizimeishan Mountain; <named-content xmlns:xlink="http://www.w3.org/1999/xlink" content-type="dwc:verbatimCoordinates" xlink:type="simple"><named-content content-type="geo-json" specific-use="{&#34;type&#34;:&#34;Point&#34;,&#34;coordinates&#34;:[109.729283,30.029219]}" id="NCID0EYDAG" xlink:type="simple">30°1'45.19"N, 109°43'45.42"E</named-content></named-content>; elev. 1270 m; 6–11 July 2023; Changhao Hu &amp; Mian Wei leg. (<abbrev xmlns:xlink="http://www.w3.org/1999/xlink" xlink:title="Centre for Behavioural Ecology and Evolution" id="ABBRID0E4DAG" xlink:type="simple">CBEE</abbrev>, QZMS00732). <bold><italic>Paratypes</italic></bold> • 2 males and 11 females, with same data as for holotype (<abbrev xmlns:xlink="http://www.w3.org/1999/xlink" xlink:title="Centre for Behavioural Ecology and Evolution" id="ABBRID0EEEAG" xlink:type="simple">CBEE</abbrev>, QZMS02459–QZMS02466, QZMS02779, QZMS04305–QZMS04308) • 1 male, Enshi Tujia and Miao Autonomous Prefecture, Xuan’en County, Qizimeishan National Nature Reserve, Changtanhe Dong Autonomous Town, Liangxihe Village; <named-content xmlns:xlink="http://www.w3.org/1999/xlink" content-type="dwc:verbatimCoordinates" xlink:type="simple"><named-content content-type="geo-json" specific-use="{&#34;type&#34;:&#34;Point&#34;,&#34;coordinates&#34;:[109.703131,29.979536]}" id="NCID0ELEAG" xlink:type="simple">29°58'46.33"N, 109°42'11.27"E</named-content></named-content>; elev. 827 m; 29 June 2023; Changhao Hu &amp; Mian Wei leg. (<abbrev xmlns:xlink="http://www.w3.org/1999/xlink" xlink:title="Centre for Behavioural Ecology and Evolution" id="ABBRID0EQEAG" xlink:type="simple">CBEE</abbrev>, QZMS00632) • 1 female, Enshi Tujia and Miao Autonomous Prefecture, Xuan’en County, Qizimeishan National Nature Reserve, Shadaogou Town, Longtan Village; <named-content xmlns:xlink="http://www.w3.org/1999/xlink" content-type="dwc:verbatimCoordinates" xlink:type="simple"><named-content content-type="geo-json" specific-use="{&#34;type&#34;:&#34;Point&#34;,&#34;coordinates&#34;:[109.662786,29.695267]}" id="NCID0EXEAG" xlink:type="simple">29°41'42.96"N, 109°39'46.03"E</named-content></named-content>; elev. 637 m; 17 July 2023; Changhao Hu &amp; Mian Wei leg. (<abbrev xmlns:xlink="http://www.w3.org/1999/xlink" xlink:title="Centre for Behavioural Ecology and Evolution" id="ABBRID0E3EAG" xlink:type="simple">CBEE</abbrev>, QZMS00622) • 1 female, Enshi Tujia and Miao Autonomous Prefecture, Xuan’en County, Qizimeishan National Nature Reserve, Shadaogou Town, Baishuihe Village; <named-content xmlns:xlink="http://www.w3.org/1999/xlink" content-type="dwc:verbatimCoordinates" xlink:type="simple"><named-content content-type="geo-json" specific-use="{&#34;type&#34;:&#34;Point&#34;,&#34;coordinates&#34;:[109.735969,29.923828]}" id="NCID0EDFAG" xlink:type="simple">29°55'25.78"N, 109°44'9.49"E</named-content></named-content>; elev. 843 m; 23–24 July 2023; Changhao Hu &amp; Mian Wei leg. (<abbrev xmlns:xlink="http://www.w3.org/1999/xlink" xlink:title="Centre for Behavioural Ecology and Evolution" id="ABBRID0EIFAG" xlink:type="simple">CBEE</abbrev>, QZMS03877).</p></tp:treatment-sec><tp:treatment-sec sec-type="etymology" id="SECID0EMFAG"><title>Etymology.</title><p>This species is named after one of the collectors: Mian Wei; noun in genitive case.</p></tp:treatment-sec><tp:treatment-sec sec-type="diagnosis" id="SECID0ERFAG"><title>Diagnosis.</title><p>The male of <italic><tp:taxon-name><tp:taxon-name-part taxon-name-part-type="genus" reg="Pseudopoda">P.</tp:taxon-name-part><tp:taxon-name-part taxon-name-part-type="species" reg="weimiani">weimiani</tp:taxon-name-part></tp:taxon-name></italic> Zhang, J. Liu &amp; Hu, sp. nov. resembles that of <italic><tp:taxon-name><tp:taxon-name-part taxon-name-part-type="genus" reg="Pseudopoda">P.</tp:taxon-name-part><tp:taxon-name-part taxon-name-part-type="species" reg="hongqi">hongqi</tp:taxon-name-part></tp:taxon-name></italic> Deng, Zhong, Irfan &amp; Wang, 2023 (cf. fig. 7A–C vs. figs 5–10 in <xref ref-type="bibr" rid="B3">Deng et al. 2023</xref>) by: 1) <abbrev xmlns:xlink="http://www.w3.org/1999/xlink" xlink:title="retrolateral tibial apophysis" id="ABBRID0ERGAG" xlink:type="simple">RTA</abbrev> unbranched; 2) E wide; and 3) <abbrev xmlns:xlink="http://www.w3.org/1999/xlink" xlink:title="embolic projection" id="ABBRID0EVGAG" xlink:type="simple">EP</abbrev> distinct, but can be recognised by: 1) <abbrev xmlns:xlink="http://www.w3.org/1999/xlink" xlink:title="retrolateral tibial apophysis" id="ABBRID0EZGAG" xlink:type="simple">RTA</abbrev> short and smooth; and 2) <abbrev xmlns:xlink="http://www.w3.org/1999/xlink" xlink:title="embolic projection" id="ABBRID0E4GAG" xlink:type="simple">EP</abbrev> twisted (vs. <abbrev xmlns:xlink="http://www.w3.org/1999/xlink" xlink:title="retrolateral tibial apophysis" id="ABBRID0EBHAG" xlink:type="simple">RTA</abbrev> long and gradually narrowing toward the tip, <abbrev xmlns:xlink="http://www.w3.org/1999/xlink" xlink:title="embolic projection" id="ABBRID0EFHAG" xlink:type="simple">EP</abbrev> without a twist, terminal not exceeding E in <italic><tp:taxon-name><tp:taxon-name-part taxon-name-part-type="genus" reg="Pseudopoda">P.</tp:taxon-name-part><tp:taxon-name-part taxon-name-part-type="species" reg="hongqi">hongqi</tp:taxon-name-part></tp:taxon-name></italic>). The female of <italic><tp:taxon-name><tp:taxon-name-part taxon-name-part-type="genus" reg="Pseudopoda">P.</tp:taxon-name-part><tp:taxon-name-part taxon-name-part-type="species" reg="weimiani">weimiani</tp:taxon-name-part></tp:taxon-name></italic> Zhang, J. Liu &amp; Hu, sp. nov. resembles that of <italic><tp:taxon-name><tp:taxon-name-part taxon-name-part-type="genus" reg="Pseudopoda">P.</tp:taxon-name-part><tp:taxon-name-part taxon-name-part-type="species" reg="taipingensis">taipingensis</tp:taxon-name-part></tp:taxon-name></italic> Zhang, Jäger &amp; Liu, 2023 (cf. fig. 8A–C vs. fig. 237A–C in <xref ref-type="bibr" rid="B24">Zhang et al. 2023</xref>) by: 1) anterior margins of <abbrev xmlns:xlink="http://www.w3.org/1999/xlink" xlink:title="lateral lobes" id="ABBRID0EOIAG" xlink:type="simple">LL</abbrev> almost straight; and 2) S “八”-shaped, but can be recognised by: 1) posterior margins of <abbrev xmlns:xlink="http://www.w3.org/1999/xlink" xlink:title="lateral lobes" id="ABBRID0ESIAG" xlink:type="simple">LL</abbrev> almost straight and parallel to anterior margins; and 2) S with an obvious turning in ventral view (vs. posterior margins of <abbrev xmlns:xlink="http://www.w3.org/1999/xlink" xlink:title="lateral lobes" id="ABBRID0EWIAG" xlink:type="simple">LL</abbrev> W-shaped, S with distinct tube-like structures in <italic><tp:taxon-name><tp:taxon-name-part taxon-name-part-type="genus" reg="Pseudopoda">P.</tp:taxon-name-part><tp:taxon-name-part taxon-name-part-type="species" reg="taipingensis">taipingensis</tp:taxon-name-part></tp:taxon-name></italic>).</p><p><bold>Male: <italic>Measurements</italic></bold>: Small-sized. Body length 7.1, <abbrev xmlns:xlink="http://www.w3.org/1999/xlink" xlink:title="dorsal shield of prosoma" id="ABBRID0ELJAG" xlink:type="simple">DS</abbrev> length 3.6, width 3.2; <abbrev xmlns:xlink="http://www.w3.org/1999/xlink" xlink:title="opisthosoma" id="ABBRID0EPJAG" xlink:type="simple">OS</abbrev> length 3.3, width 2.1. <bold><italic>Eyes</italic></bold>: <abbrev xmlns:xlink="http://www.w3.org/1999/xlink" xlink:title="anterior median eyes" id="ABBRID0EWJAG" xlink:type="simple">AME</abbrev> 0.15, <abbrev xmlns:xlink="http://www.w3.org/1999/xlink" xlink:title="anterior lateral eyes" id="ABBRID0E1JAG" xlink:type="simple">ALE</abbrev> 0.24, <abbrev xmlns:xlink="http://www.w3.org/1999/xlink" xlink:title="posterior median eyes" id="ABBRID0E5JAG" xlink:type="simple">PME</abbrev> 0.17, <abbrev xmlns:xlink="http://www.w3.org/1999/xlink" xlink:title="posterior lateral eyes" id="ABBRID0ECKAG" xlink:type="simple">PLE</abbrev> 0.26, <abbrev xmlns:xlink="http://www.w3.org/1999/xlink" xlink:title="anterior median eyes" id="ABBRID0EGKAG" xlink:type="simple">AME</abbrev>–<abbrev xmlns:xlink="http://www.w3.org/1999/xlink" xlink:title="anterior median eyes" id="ABBRID0EKKAG" xlink:type="simple">AME</abbrev> 0.13, <abbrev xmlns:xlink="http://www.w3.org/1999/xlink" xlink:title="anterior median eyes" id="ABBRID0EOKAG" xlink:type="simple">AME</abbrev>–<abbrev xmlns:xlink="http://www.w3.org/1999/xlink" xlink:title="anterior lateral eyes" id="ABBRID0ESKAG" xlink:type="simple">ALE</abbrev> 0.07, <abbrev xmlns:xlink="http://www.w3.org/1999/xlink" xlink:title="posterior median eyes" id="ABBRID0EWKAG" xlink:type="simple">PME</abbrev>–<abbrev xmlns:xlink="http://www.w3.org/1999/xlink" xlink:title="posterior median eyes" id="ABBRID0E1KAG" xlink:type="simple">PME</abbrev> 0.22, <abbrev xmlns:xlink="http://www.w3.org/1999/xlink" xlink:title="posterior median eyes" id="ABBRID0E5KAG" xlink:type="simple">PME</abbrev>–<abbrev xmlns:xlink="http://www.w3.org/1999/xlink" xlink:title="posterior lateral eyes" id="ABBRID0ECLAG" xlink:type="simple">PLE</abbrev> 0.28, <abbrev xmlns:xlink="http://www.w3.org/1999/xlink" xlink:title="anterior median eyes" id="ABBRID0EGLAG" xlink:type="simple">AME</abbrev>–<abbrev xmlns:xlink="http://www.w3.org/1999/xlink" xlink:title="posterior median eyes" id="ABBRID0EKLAG" xlink:type="simple">PME</abbrev> 0.24, <abbrev xmlns:xlink="http://www.w3.org/1999/xlink" xlink:title="anterior lateral eyes" id="ABBRID0EOLAG" xlink:type="simple">ALE</abbrev>–<abbrev xmlns:xlink="http://www.w3.org/1999/xlink" xlink:title="posterior lateral eyes" id="ABBRID0ESLAG" xlink:type="simple">PLE</abbrev> 0.22, <abbrev xmlns:xlink="http://www.w3.org/1999/xlink" xlink:title="clypeus height" id="ABBRID0EWLAG" xlink:type="simple">CH</abbrev><abbrev xmlns:xlink="http://www.w3.org/1999/xlink" xlink:title="anterior median eyes" id="ABBRID0E1LAG" xlink:type="simple">AME</abbrev> 0.34, <abbrev xmlns:xlink="http://www.w3.org/1999/xlink" xlink:title="clypeus height" id="ABBRID0E5LAG" xlink:type="simple">CH</abbrev><abbrev xmlns:xlink="http://www.w3.org/1999/xlink" xlink:title="anterior lateral eyes" id="ABBRID0ECMAG" xlink:type="simple">ALE</abbrev> 0.32. <bold><italic><tp:taxon-name><tp:taxon-name-part taxon-name-part-type="genus" reg="Spination">Spination</tp:taxon-name-part></tp:taxon-name></italic></bold>: <abbrev xmlns:xlink="http://www.w3.org/1999/xlink" xlink:title="palp" id="ABBRID0EOMAG" xlink:type="simple">Pp</abbrev> 131, 101, 2111; <abbrev xmlns:xlink="http://www.w3.org/1999/xlink" xlink:title="femur" id="ABBRID0ESMAG" xlink:type="simple">Fe</abbrev> I–II 323, III–IV 322; <abbrev xmlns:xlink="http://www.w3.org/1999/xlink" xlink:title="patella" id="ABBRID0EWMAG" xlink:type="simple">Pa</abbrev> I–III 101, IV 100; <abbrev xmlns:xlink="http://www.w3.org/1999/xlink" xlink:title="tibia" id="ABBRID0E1MAG" xlink:type="simple">Ti</abbrev> I–II 2228, III–IV 2126; <abbrev xmlns:xlink="http://www.w3.org/1999/xlink" xlink:title="metatarsus" id="ABBRID0E5MAG" xlink:type="simple">Mt</abbrev> I–II 2024, III 3025, IV 3036. <bold><italic>Measurements of palp and legs</italic></bold>: <abbrev xmlns:xlink="http://www.w3.org/1999/xlink" xlink:title="palp" id="ABBRID0EFNAG" xlink:type="simple">Pp</abbrev> 5.1 (1.7, 0.6, 1.1, –, 1.7), I 18.8 (4.9, 1.4, 5.9, 4.8, 1.8), II 19.8 (5.5, 1.5, 6.2, 5.1, 1.5), III 14.6 (4.3, 1.0, 4.4, 3.6, 1.3), IV 17.5 (5.0, 1.1, 4.8, 4.8, 1.8). Leg formula: II-I-IV-III. Promargin of chelicerae with three teeth, retromargin with four teeth, cheliceral furrow with c. 26 denticles.</p><fig id="F7" position="float" orientation="portrait"><object-id xmlns:xlink="http://www.w3.org/1999/xlink" content-type="doi" xlink:type="simple">10.3897/zookeys.1214.130101.figure7</object-id><object-id xmlns:xlink="http://www.w3.org/1999/xlink" content-type="arpha" xlink:type="simple">4CC83B44-9007-5216-A08A-666A3304F0DD</object-id><label>Figure 7.</label><caption><p><italic><tp:taxon-name><tp:taxon-name-part taxon-name-part-type="genus" reg="Pseudopoda">Pseudopoda</tp:taxon-name-part><tp:taxon-name-part taxon-name-part-type="species" reg="weimiani">weimiani</tp:taxon-name-part></tp:taxon-name></italic> Zhang, J. Liu &amp; Hu, sp. nov., left male palp (<bold>A</bold> prolateral <bold>B</bold> ventral <bold>C</bold> retrolateral). Abbreviations: C, conductor; E, embolus; <abbrev xmlns:xlink="http://www.w3.org/1999/xlink" xlink:title="embolic projection" id="ABBRID0ECOAG" xlink:type="simple">EP</abbrev>, embolic projection; <abbrev xmlns:xlink="http://www.w3.org/1999/xlink" xlink:title="retrolateral tibial apophysis" id="ABBRID0EGOAG" xlink:type="simple">RTA</abbrev>, retrolateral tibial apophysis; <abbrev xmlns:xlink="http://www.w3.org/1999/xlink" xlink:title="spermophor" id="ABBRID0EKOAG" xlink:type="simple">Sp</abbrev>, spermophor; <abbrev xmlns:xlink="http://www.w3.org/1999/xlink" xlink:title="subtegulum" id="ABBRID0EOOAG" xlink:type="simple">ST</abbrev>, subtegulum; T, tegulum. Scale bars: 0.5 <abbrev xmlns:xlink="http://www.w3.org/1999/xlink" xlink:title="millimetres" id="ABBRID0ESOAG" xlink:type="simple">mm</abbrev>.</p></caption><graphic xmlns:xlink="http://www.w3.org/1999/xlink" xlink:href="zookeys-1214-143_article-130101__-g007.jpg" position="float" orientation="portrait" xlink:type="simple" id="oo_1147741.jpg"><uri content-type="original_file" xlink:type="simple">https://binary.pensoft.net/fig/1147741</uri></graphic></fig><p><bold><italic>Palp</italic></bold> (Fig. <xref ref-type="fig" rid="F7">7A–C</xref>): As in diagnosis. C membranous, arising from 12 o’clock position of T. E wide, arising from 9 o’clock position of T; <abbrev xmlns:xlink="http://www.w3.org/1999/xlink" xlink:title="embolic projection" id="ABBRID0EGPAG" xlink:type="simple">EP</abbrev> plate-like and twisted; embolic tip with a small sharp tooth. <abbrev xmlns:xlink="http://www.w3.org/1999/xlink" xlink:title="retrolateral tibial apophysis" id="ABBRID0EKPAG" xlink:type="simple">RTA</abbrev> short, with smooth margin, arising medially from <abbrev xmlns:xlink="http://www.w3.org/1999/xlink" xlink:title="tibia" id="ABBRID0EOPAG" xlink:type="simple">Ti</abbrev>.</p><fig id="F8" position="float" orientation="portrait"><object-id xmlns:xlink="http://www.w3.org/1999/xlink" content-type="doi" xlink:type="simple">10.3897/zookeys.1214.130101.figure8</object-id><object-id xmlns:xlink="http://www.w3.org/1999/xlink" content-type="arpha" xlink:type="simple">5913C515-1E65-53A8-BBE3-5FF347D7AEBD</object-id><label>Figure 8.</label><caption><p><italic><tp:taxon-name><tp:taxon-name-part taxon-name-part-type="genus" reg="Pseudopoda">Pseudopoda</tp:taxon-name-part><tp:taxon-name-part taxon-name-part-type="species" reg="weimiani">weimiani</tp:taxon-name-part></tp:taxon-name></italic> Zhang, J. Liu &amp; Hu, sp. nov., female <bold>A</bold> epigyne, ventral <bold>B</bold> vulva, dorsal <bold>C</bold> vulva, dorsal; red line represents schematic course of internal duct system. Abbreviations: <abbrev xmlns:xlink="http://www.w3.org/1999/xlink" xlink:title="anterior bands" id="ABBRID0ELQAG" xlink:type="simple">AB</abbrev>, anterior bands; <abbrev xmlns:xlink="http://www.w3.org/1999/xlink" xlink:title="copulatory opening" id="ABBRID0EPQAG" xlink:type="simple">CO</abbrev>, copulatory opening; <abbrev xmlns:xlink="http://www.w3.org/1999/xlink" xlink:title="fertilization duct" id="ABBRID0ETQAG" xlink:type="simple">FD</abbrev>, fertilization duct; <abbrev xmlns:xlink="http://www.w3.org/1999/xlink" xlink:title="first winding" id="ABBRID0EXQAG" xlink:type="simple">FW</abbrev>, first winding; <abbrev xmlns:xlink="http://www.w3.org/1999/xlink" xlink:title="lateral lobes" id="ABBRID0E2QAG" xlink:type="simple">LL</abbrev>, lateral lobes; S, spermathecae. Scale bars: 0.2 <abbrev xmlns:xlink="http://www.w3.org/1999/xlink" xlink:title="millimetres" id="ABBRID0E6QAG" xlink:type="simple">mm</abbrev>.</p></caption><graphic xmlns:xlink="http://www.w3.org/1999/xlink" xlink:href="zookeys-1214-143_article-130101__-g008.jpg" position="float" orientation="portrait" xlink:type="simple" id="oo_1147742.jpg"><uri content-type="original_file" xlink:type="simple">https://binary.pensoft.net/fig/1147742</uri></graphic></fig><fig id="F9" position="float" orientation="portrait"><object-id xmlns:xlink="http://www.w3.org/1999/xlink" content-type="doi" xlink:type="simple">10.3897/zookeys.1214.130101.figure9</object-id><object-id xmlns:xlink="http://www.w3.org/1999/xlink" content-type="arpha" xlink:type="simple">48042227-20E6-5D8E-BF4B-92863ADC4172</object-id><label>Figure 9.</label><caption><p><italic><tp:taxon-name><tp:taxon-name-part taxon-name-part-type="genus" reg="Pseudopoda">Pseudopoda</tp:taxon-name-part><tp:taxon-name-part taxon-name-part-type="species" reg="weimiani">weimiani</tp:taxon-name-part></tp:taxon-name></italic> Zhang, J. Liu &amp; Hu, sp. nov. <bold>A, B</bold> male habitus (<bold>A</bold> dorsal <bold>B</bold> ventral) <bold>C, D</bold> female habitus (<bold>C</bold> dorsal <bold>D</bold> ventral). Scale bars: 2 <abbrev xmlns:xlink="http://www.w3.org/1999/xlink" xlink:title="millimetres" id="ABBRID0EHSAG" xlink:type="simple">mm</abbrev>.</p></caption><graphic xmlns:xlink="http://www.w3.org/1999/xlink" xlink:href="zookeys-1214-143_article-130101__-g009.jpg" position="float" orientation="portrait" xlink:type="simple" id="oo_1147743.jpg"><uri content-type="original_file" xlink:type="simple">https://binary.pensoft.net/fig/1147743</uri></graphic></fig><fig id="F10" position="float" orientation="portrait"><object-id xmlns:xlink="http://www.w3.org/1999/xlink" content-type="doi" xlink:type="simple">10.3897/zookeys.1214.130101.figure10</object-id><object-id xmlns:xlink="http://www.w3.org/1999/xlink" content-type="arpha" xlink:type="simple">04FE1F7A-D6C8-504D-BD0D-CF363C096335</object-id><label>Figure 10.</label><caption><p>Distribution map of the three new species of <italic><tp:taxon-name><tp:taxon-name-part taxon-name-part-type="genus" reg="Pseudopoda">Pseudopoda</tp:taxon-name-part></tp:taxon-name></italic>. Black circles: <italic><tp:taxon-name><tp:taxon-name-part taxon-name-part-type="genus" reg="Pseudopoda">P.</tp:taxon-name-part><tp:taxon-name-part taxon-name-part-type="species" reg="arcuata">arcuata</tp:taxon-name-part></tp:taxon-name></italic> Zhang, J. Liu &amp; Hu, sp. nov.; green square: <italic><tp:taxon-name><tp:taxon-name-part taxon-name-part-type="genus" reg="Pseudopoda">P.</tp:taxon-name-part><tp:taxon-name-part taxon-name-part-type="species" reg="qizimeishanensis">qizimeishanensis</tp:taxon-name-part></tp:taxon-name></italic> Zhang, J. Liu &amp; Hu, sp. nov.; red triangles: <italic><tp:taxon-name><tp:taxon-name-part taxon-name-part-type="genus" reg="Pseudopoda">P.</tp:taxon-name-part><tp:taxon-name-part taxon-name-part-type="species" reg="weimiani">weimiani</tp:taxon-name-part></tp:taxon-name></italic> Zhang, J. Liu &amp; Hu, sp. nov.</p></caption><graphic xmlns:xlink="http://www.w3.org/1999/xlink" xlink:href="zookeys-1214-143_article-130101__-g010.jpg" position="float" orientation="portrait" xlink:type="simple" id="oo_1147744.jpg"><uri content-type="original_file" xlink:type="simple">https://binary.pensoft.net/fig/1147744</uri></graphic></fig><p><bold><italic>Colouration</italic></bold> (Fig. <xref ref-type="fig" rid="F9">9A, B</xref>): <abbrev xmlns:xlink="http://www.w3.org/1999/xlink" xlink:title="dorsal shield of prosoma" id="ABBRID0EQUAG" xlink:type="simple">DS</abbrev> yellow, with black marked and black margin. Fovea black. Legs with black spots. <abbrev xmlns:xlink="http://www.w3.org/1999/xlink" xlink:title="opisthosoma" id="ABBRID0EUUAG" xlink:type="simple">OS</abbrev> light brown, with several reddish-brown marks, regularly arranged.</p><p><bold>Female: <italic>Measurements</italic></bold>: Small-sized. Body length 8.2, <abbrev xmlns:xlink="http://www.w3.org/1999/xlink" xlink:title="dorsal shield of prosoma" id="ABBRID0E5UAG" xlink:type="simple">DS</abbrev> length 3.6, width 3.4; <abbrev xmlns:xlink="http://www.w3.org/1999/xlink" xlink:title="opisthosoma" id="ABBRID0ECVAG" xlink:type="simple">OS</abbrev> length 4.5, width 3.9. <bold><italic>Eyes</italic></bold>: <abbrev xmlns:xlink="http://www.w3.org/1999/xlink" xlink:title="anterior median eyes" id="ABBRID0EJVAG" xlink:type="simple">AME</abbrev> 0.15, <abbrev xmlns:xlink="http://www.w3.org/1999/xlink" xlink:title="anterior lateral eyes" id="ABBRID0ENVAG" xlink:type="simple">ALE</abbrev> 0.18, <abbrev xmlns:xlink="http://www.w3.org/1999/xlink" xlink:title="posterior median eyes" id="ABBRID0ERVAG" xlink:type="simple">PME</abbrev> 0.23, <abbrev xmlns:xlink="http://www.w3.org/1999/xlink" xlink:title="posterior lateral eyes" id="ABBRID0EVVAG" xlink:type="simple">PLE</abbrev> 0.25, <abbrev xmlns:xlink="http://www.w3.org/1999/xlink" xlink:title="anterior median eyes" id="ABBRID0EZVAG" xlink:type="simple">AME</abbrev>–<abbrev xmlns:xlink="http://www.w3.org/1999/xlink" xlink:title="anterior median eyes" id="ABBRID0E4VAG" xlink:type="simple">AME</abbrev> 0.15, <abbrev xmlns:xlink="http://www.w3.org/1999/xlink" xlink:title="anterior median eyes" id="ABBRID0EBWAG" xlink:type="simple">AME</abbrev>–<abbrev xmlns:xlink="http://www.w3.org/1999/xlink" xlink:title="anterior lateral eyes" id="ABBRID0EFWAG" xlink:type="simple">ALE</abbrev> 0.11, <abbrev xmlns:xlink="http://www.w3.org/1999/xlink" xlink:title="posterior median eyes" id="ABBRID0EJWAG" xlink:type="simple">PME</abbrev>–<abbrev xmlns:xlink="http://www.w3.org/1999/xlink" xlink:title="posterior median eyes" id="ABBRID0ENWAG" xlink:type="simple">PME</abbrev> 0.22, <abbrev xmlns:xlink="http://www.w3.org/1999/xlink" xlink:title="posterior median eyes" id="ABBRID0ERWAG" xlink:type="simple">PME</abbrev>–<abbrev xmlns:xlink="http://www.w3.org/1999/xlink" xlink:title="posterior lateral eyes" id="ABBRID0EVWAG" xlink:type="simple">PLE</abbrev> 0.31, <abbrev xmlns:xlink="http://www.w3.org/1999/xlink" xlink:title="anterior median eyes" id="ABBRID0EZWAG" xlink:type="simple">AME</abbrev>–<abbrev xmlns:xlink="http://www.w3.org/1999/xlink" xlink:title="posterior median eyes" id="ABBRID0E4WAG" xlink:type="simple">PME</abbrev> 0.25, <abbrev xmlns:xlink="http://www.w3.org/1999/xlink" xlink:title="anterior lateral eyes" id="ABBRID0EBXAG" xlink:type="simple">ALE</abbrev>–<abbrev xmlns:xlink="http://www.w3.org/1999/xlink" xlink:title="posterior lateral eyes" id="ABBRID0EFXAG" xlink:type="simple">PLE</abbrev> 0.30, <abbrev xmlns:xlink="http://www.w3.org/1999/xlink" xlink:title="clypeus height" id="ABBRID0EJXAG" xlink:type="simple">CH</abbrev><abbrev xmlns:xlink="http://www.w3.org/1999/xlink" xlink:title="anterior median eyes" id="ABBRID0ENXAG" xlink:type="simple">AME</abbrev> 0.32, <abbrev xmlns:xlink="http://www.w3.org/1999/xlink" xlink:title="clypeus height" id="ABBRID0ERXAG" xlink:type="simple">CH</abbrev><abbrev xmlns:xlink="http://www.w3.org/1999/xlink" xlink:title="anterior lateral eyes" id="ABBRID0EVXAG" xlink:type="simple">ALE</abbrev> 0.26. <bold><italic><tp:taxon-name><tp:taxon-name-part taxon-name-part-type="genus" reg="Spination">Spination</tp:taxon-name-part></tp:taxon-name></italic></bold>: <abbrev xmlns:xlink="http://www.w3.org/1999/xlink" xlink:title="palp" id="ABBRID0EBYAG" xlink:type="simple">Pp</abbrev> 131, 101, 2121, 1014; <abbrev xmlns:xlink="http://www.w3.org/1999/xlink" xlink:title="femur" id="ABBRID0EFYAG" xlink:type="simple">Fe</abbrev> I–II 323, III–IV 322; <abbrev xmlns:xlink="http://www.w3.org/1999/xlink" xlink:title="patella" id="ABBRID0EJYAG" xlink:type="simple">Pa</abbrev> I–III 101, IV 100; <abbrev xmlns:xlink="http://www.w3.org/1999/xlink" xlink:title="tibia" id="ABBRID0ENYAG" xlink:type="simple">Ti</abbrev> I–II 2228, IV 2126; <abbrev xmlns:xlink="http://www.w3.org/1999/xlink" xlink:title="metatarsus" id="ABBRID0ERYAG" xlink:type="simple">Mt</abbrev> I–II 2024, III 3025, IV 3036. <bold><italic>Measurements of palp and legs</italic></bold>: <abbrev xmlns:xlink="http://www.w3.org/1999/xlink" xlink:title="palp" id="ABBRID0EYYAG" xlink:type="simple">Pp</abbrev> 4.8 (1.5, 0.7, 1.0, –, 1.6), I 12.0 (3.2, 1.2, 3.4, 3.0, 1.2), II 13.9 (3.9, 1.0, 4.1, 3.6, 1.3), III 10.5 (3.2, 0.9, 2.8, 2.5, 1.1), IV 12.3 (3.8, 0.9, 3.1, 3.3, 1.2). Leg formula: II-IV-I-III. Promargin of chelicerae with three teeth, retromargin with four teeth, cheliceral furrow with c. 26 denticles.</p><p><bold><italic>Epigyne</italic></bold> (Fig. <xref ref-type="fig" rid="F8">8A–C</xref>): As in diagnosis. <abbrev xmlns:xlink="http://www.w3.org/1999/xlink" xlink:title="epigynal field" id="ABBRID0EHZAG" xlink:type="simple">EF</abbrev> wider than long, with indistinct <abbrev xmlns:xlink="http://www.w3.org/1999/xlink" xlink:title="anterior bands" id="ABBRID0ELZAG" xlink:type="simple">AB</abbrev>. <abbrev xmlns:xlink="http://www.w3.org/1999/xlink" xlink:title="lateral lobes" id="ABBRID0EPZAG" xlink:type="simple">LL</abbrev> much wider than long, anterior margins of <abbrev xmlns:xlink="http://www.w3.org/1999/xlink" xlink:title="lateral lobes" id="ABBRID0ETZAG" xlink:type="simple">LL</abbrev> almost straight, posterior margins almost parallel to anterior margins of <abbrev xmlns:xlink="http://www.w3.org/1999/xlink" xlink:title="lateral lobes" id="ABBRID0EXZAG" xlink:type="simple">LL</abbrev>. Terminal of S twisted, posterolaterally pointed. <abbrev xmlns:xlink="http://www.w3.org/1999/xlink" xlink:title="first winding" id="ABBRID0E2ZAG" xlink:type="simple">FW</abbrev> covering anterior part of S. <abbrev xmlns:xlink="http://www.w3.org/1999/xlink" xlink:title="fertilization duct" id="ABBRID0E6ZAG" xlink:type="simple">FD</abbrev> long and narrow.</p><p><bold><italic>Colouration</italic></bold> (Fig. <xref ref-type="fig" rid="F9">9C, D</xref>): As in males, but with some bright dots in anterior part of dorsal <abbrev xmlns:xlink="http://www.w3.org/1999/xlink" xlink:title="opisthosoma" id="ABBRID0EO1AG" xlink:type="simple">OS</abbrev>.</p></tp:treatment-sec><tp:treatment-sec sec-type="distribution" id="SECID0ES1AG"><title>Distribution.</title><p>China (Hubei Province) (Fig. <xref ref-type="fig" rid="F10">10</xref>).</p></tp:treatment-sec><ref-list><ref id="B3"><mixed-citation xmlns:xlink="http://www.w3.org/1999/xlink" xlink:type="simple"><person-group><name name-style="western"><surname>Deng</surname><given-names>MQ</given-names></name><name name-style="western"><surname>Zhong</surname><given-names>Y</given-names></name><name name-style="western"><surname>Irfan</surname><given-names>M</given-names></name><name name-style="western"><surname>Wang</surname><given-names>LY</given-names></name></person-group> (<year>2023</year>) <article-title>Four new species of the spider genus <italic><tp:taxon-name><tp:taxon-name-part taxon-name-part-type="genus">Pseudopoda</tp:taxon-name-part></tp:taxon-name></italic> Jäger, 2000 (<tp:taxon-name><tp:taxon-name-part taxon-name-part-type="family">Sparassidae</tp:taxon-name-part></tp:taxon-name>) from Yintiaoling Natural Reserve of Chongqing, China.</article-title><source>Zootaxa</source><volume>5257</volume>(<issue>1</issue>): <fpage>5</fpage>–<lpage>16</lpage>. <ext-link xlink:href="10.11646/zootaxa.5257.1.3" ext-link-type="doi" xlink:type="simple">https://doi.org/10.11646/zootaxa.5257.1.3</ext-link></mixed-citation></ref><ref id="B24"><mixed-citation xmlns:xlink="http://www.w3.org/1999/xlink" xlink:type="simple"><person-group><name name-style="western"><surname>Zhang</surname><given-names>H</given-names></name><name name-style="western"><surname>Zhu</surname><given-names>Y</given-names></name><name name-style="western"><surname>Zhong</surname><given-names>Y</given-names></name><name name-style="western"><surname>Jäger</surname><given-names>P</given-names></name><name name-style="western"><surname>Liu</surname><given-names>J</given-names></name></person-group> (<year>2023</year>) <article-title>A taxonomic revision of the spider genus <italic><tp:taxon-name><tp:taxon-name-part taxon-name-part-type="genus">Pseudopoda</tp:taxon-name-part></tp:taxon-name></italic> Jäger, 2000 (<tp:taxon-name><tp:taxon-name-part taxon-name-part-type="order">Araneae</tp:taxon-name-part></tp:taxon-name>: <tp:taxon-name><tp:taxon-name-part taxon-name-part-type="family">Sparassidae</tp:taxon-name-part></tp:taxon-name>) from East, South and Southeast Asia.</article-title><source>Megataxa</source><volume>9</volume>(<issue>1</issue>): <fpage>1</fpage>–<lpage>304</lpage>. <ext-link xlink:href="10.11646/megataxa.9.1.1" ext-link-type="doi" xlink:type="simple">https://doi.org/10.11646/megataxa.9.1.1</ext-link></mixed-citation></ref></ref-list></tp:taxon-treatment>
